# Supplementary material for: Germline mutation rates in young adults predict longevity and reproductive lifespan
Source: Sci Rep. 2020 Jun 19;10:10001. doi: 10.1038/s41598-020-66867-0 (PMC7305191; doi:10.1038/s41598-020-66867-0)
Supplement: Supplementary file 1 — Supplementary information. [file 41598_2020_66867_MOESM1_ESM.txt]

---
title: "CEPH Mortality Cancer and Fertility Analysis"
author: "Huong Meeks"
date: "June 3, 2019"
output: html_document
---


```{r Libraries and Functions, include = FALSE}
library(odbc)
library(dplyr)
library(lubridate)
library(moonBook)
library(survival)
library(survminer)
library(ggplot2)
library(gridExtra)
library(ggsci)
library(broom)
library(RColorBrewer)


safe_ifelse <- function(cond, yes, no){
  structure(ifelse(cond, yes, no), 
            class = class(yes))
}


scale_this <- function(x) {
  (x - mean(x, na.rm = TRUE)) / sd(x, na.rm = TRUE)
}

get_estimate <- function(inresult, model="cox", name="pstat", dataset="proband", Zcrit=1.96) {
        ##est <- result$coefficients[name]
        result_tab <- NULL
        summ  <- summary(inresult)
       
        if ( model == 'clogit' | model == 'glm') {
                coef_name <- rownames(summ$coefficients)
        } else {
                coef_name <- names(inresult$coefficient)
        }
       
        if (name !="all") {
                coef_name <- coef_name[grepl(name, coef_name)]
        }
       
        for (i in 1:length(coef_name)) {
                if ( !(coef_name[i] %in% c("sexn", "sexu")) ) {
                        dataset_coefname <- coef_name[i]
                                pval  <- summ$coefficients[coef_name[i],'Pr(>|z|)']
               
                                if (model == "cox" | model == "mortality" | model == "logit" | model== "clogit") {
                                        est <- summ$coefficients[coef_name[i],"coef"]
                                        RR <- summ$coefficients[coef_name[i],"exp(coef)"]
                                        se <- summ$coefficients[coef_name[i],"se(coef)"]
                                        Z <- summ$coefficients[coef_name[i],"z"]
                                        ll.ci <- summ$conf.int[coef_name[i], 3]
                                        ul.ci <- summ$conf.int[coef_name[i], 4]
                        } else if (model == 'glm' | model == 'clogit') {
                                est <- summ$coefficients[coef_name[i],"Estimate"]
                                        RR <- exp(est)
                                        se <- summ$coefficients[coef_name[i],"Std. Error"]
                                        Z <- summ$coefficients[coef_name[i],"z value"]
                                        ll.ci = exp(est - Zcrit*se)
                                ul.ci = exp(est + Zcrit*se)
                        } else if (model=='lmer') {
                                pval <- pnorm(Z,lower.tail=F)
                        }
                                result_tab <- rbind(result_tab,
                                                    data.frame( Covariate=dataset_coefname,
                                                          Est=round(est,2),
                                                          SE=round(se,2),
                                                          Z=round(Z,2),
                                                          Pval=round(pval, 3),
                                                          RR=round(RR,2),
                                                          ll.ci=round(ll.ci,2),
                                                          ul.ci=round(ul.ci,2)
                                                                )
                                                    )
                }
        }
        return( result_tab )
}

```

```{r Table 1- Associations of germline mutation rates with mortality in 122 Generation I individuals, include = TRUE}


### Residuals ==============
ceph_cox <- coxph(Surv(censortime, censor) ~ resid + byr + male + ParentalAge,
                  data = ceph)
ceph_cox_res <- get_estimate(ceph_cox, name = "all", model = "cox")
ceph_cox_res

ceph_f_cox <- coxph(Surv(censortime, censor) ~ resid + byr + ParentalAge,
                  data = ceph[ceph$male == 0, ])
ceph_f_cox_res <- get_estimate(ceph_f_cox, name = "all", model = "cox")
ceph_f_cox_res

ceph_m_cox <- coxph(Surv(censortime, censor) ~ resid + byr + ParentalAge,
                  data = ceph[ceph$male == 1, ])
ceph_m_cox_res <- get_estimate(ceph_m_cox, name = "all", model = "cox")
ceph_m_cox_res

# residual continuous per standard deviation
# For both gender combined
sd(ceph$resid) #1.350442
# HR/SD = exp(SD*log(HR)) = exp(1.350442*0.18292) = 1.280208
# 95% CI: 
# LL HR/SD = exp(SD*log(HR)) = exp(1.350442*(0.18292-1.96*0.07488)) = 1.050037
# UL HR/SD = exp(SD*log(HR)) = exp(1.350442*(0.18292+1.96*0.07488)) = 1.560834

# For females:
sd(ceph[ceph$male == 0, ]$resid) #0.724996
# HR/SD = exp(SD*log(HR)) = exp(0.724996*0.26967) = 1.215931
# 95% CI: 
# LL HR/SD = exp(SD*log(HR)) = exp(0.724996*(0.26967-1.96*0.19081)) = 0.9271593
# UL HR/SD = exp(SD*log(HR)) = exp(0.724996*(0.26967+1.96*0.19081)) = 1.594642

# For males:
sd(ceph[ceph$male == 1, ]$resid) #1.775433
# HR/SD = exp(SD*log(HR)) = exp(1.775433*0.18761) = 1.395271
# 95% CI: 
# LL HR/SD = exp(SD*log(HR)) = exp(1.775433*(0.18761-1.96*0.08392)) = 1.041915
# UL HR/SD = exp(SD*log(HR)) = exp(1.775433*(0.18761+1.96*0.08392)) = 1.868466

### Residuals Quartiles ==========

ceph_cox <- coxph(Surv(censortime, censor) ~ resid.4lev.f + byr + male + ParentalAge,
                  data = ceph)
ceph_cox_res <- get_estimate(ceph_cox, name = "all", model = "cox")
ceph_cox_res

ceph_f_cox <- coxph(Surv(censortime, censor) ~ resid.4lev.f + byr + ParentalAge,
                  data = ceph[ceph$male == 0, ])
ceph_f_cox_res <- get_estimate(ceph_f_cox, name = "all", model = "cox")
ceph_f_cox_res

ceph_m_cox <- coxph(Surv(censortime, censor) ~ resid.4lev.f + byr + ParentalAge,
                  data = ceph[ceph$male == 1, ])
ceph_m_cox_res <- get_estimate(ceph_m_cox, name = "all", model = "cox")
ceph_m_cox_res

# Residuals trend test
ceph_cox <- coxph(Surv(censortime, censor) ~ resid.4lev + byr + male + ParentalAge,
                  data = ceph)
ceph_cox_res <- get_estimate(ceph_cox, name = "all", model = "cox")
ceph_cox_res

ceph_f_cox <- coxph(Surv(censortime, censor) ~ resid.4lev + byr + ParentalAge,
                  data = ceph[ceph$male == 0, ])
ceph_f_cox_res <- get_estimate(ceph_f_cox, name = "all", model = "cox")
ceph_f_cox_res

ceph_m_cox <- coxph(Surv(censortime, censor) ~ resid.4lev + byr + ParentalAge,
                  data = ceph[ceph$male == 1, ])
ceph_m_cox_res <- get_estimate(ceph_m_cox, name = "all", model = "cox")
ceph_m_cox_res

```

```{r Table 2- Associations of germline mutaton rates with reproductive lifespan in 53 Generation I women with ALB >= 30 years, include = TRUE}

### Number of live births ===========================
### Residuals ============
ceph_glm <- glm(NumLB ~ resid + byr + ParentalAge, 
                family = "poisson",
                data = ceph_f_albge30)
ceph_glm_res <- get_estimate(ceph_glm, name = "all", model = "glm")
ceph_glm_res

sd(ceph_f_albge30$resid) #0.732117
# HR/SD = exp(SD*log(HR)) = exp(0.732117*-0.124792) = 1.393811
# 95% CI: 
# LL HR/SD = exp(SD*log(HR)) = exp(0.732117*(-0.124792-1.96*0.076747)) = 0.9372871
# UL HR/SD = exp(SD*log(HR)) = exp(0.732117*(-0.124792+1.96*0.076747)) = 2.072693

### Residuals Tertiles 2 levels ==========
ceph_glm <- glm(NumLB ~ resid.2lev.t.adj + byr + ParentalAge, 
                family = "poisson",
                data = ceph_f_albge30)
ceph_glm_res <- get_estimate(ceph_glm, name = "all", model = "glm")
ceph_glm_res

### Age at last birth ===========================
### Residuals ==============
# Age at last birth less than 25th percentile
ceph_glm <- glm(alb.lt25pct ~ resid + byr + ParentalAge + albmiss, 
                family = "binomial",
                data = ceph_f_albge30)
ceph_glm_res <- get_estimate(ceph_glm, name = "all", model = "glm")
ceph_glm_res

sd(ceph_f_albge30$resid) #0.732117
# HR/SD = exp(SD*log(HR)) = exp(0.732117*1.02343) = 2.115456
# 95% CI: 
# LL HR/SD = exp(SD*log(HR)) = exp(0.732117*(1.02343-1.96*0.48737)) = 1.051186
# UL HR/SD = exp(SD*log(HR)) = exp(0.732117*(1.02343+1.96*0.48737)) = 4.257243


### Residuals Tertiles 2 levels==========
# Age at last birth less than 25th percentile
ceph_glm <- glm(alb.lt25pct ~ resid.2lev.t.adj + byr + ParentalAge + albmiss, 
                family = "binomial",
                data = ceph_f_albge30)
ceph_glm_res <- get_estimate(ceph_glm, name = "all", model = "glm")
ceph_glm_res

```

```{r Supplementary Table 1, include = TRUE}

mytable(Rel ~ NoAutosomalDNMs06022019 + DNMsRates + byr + borninutah + white + hispanic + ParentalAge +
          NumLB + alb + albmiss + cancerdiag + mindiagage + dyr + diedinutah + censor.codgroup,
        data = ceph)
```

```{r Supplementary Table 2, include = TRUE}

median_age_q <- ceph %>%
  group_by(male, resid.4lev.f) %>%
  summarise(median.age = median(ParentalAge, na.rm = TRUE))

median_age_t <- ceph %>%
  group_by(male, resid.3lev.f) %>%
  summarise(median.age = median(ParentalAge, na.rm = TRUE))


```

```{r Supplemental Table 3, include = TRUE}


### DNMsRates/ParentalAge Continuous ==========

ceph_cox <- coxph(Surv(censortime, censor) ~ dnmratesperage + byr + male + ParentalAge,
                  data = ceph)
ceph_cox_res <- get_estimate(ceph_cox, name = "all", model = "cox")
ceph_cox_res

ceph_f_cox <- coxph(Surv(censortime, censor) ~ dnmratesperage + byr + ParentalAge,
                  data = ceph[ceph$male == 0, ])
ceph_f_cox_res <- get_estimate(ceph_f_cox, name = "all", model = "cox")
ceph_f_cox_res

ceph_m_cox <- coxph(Surv(censortime, censor) ~ dnmratesperage + byr + ParentalAge,
                  data = ceph[ceph$male == 1, ])
ceph_m_cox_res <- get_estimate(ceph_m_cox, name = "all", model = "cox")
ceph_m_cox_res

### DNMsRates/ParentalAge Quartiles ==========

ceph_cox <- coxph(Surv(censortime, censor) ~ dnmratesperage.4lev.f + byr + male + ParentalAge,
                  data = ceph)
ceph_cox_res <- get_estimate(ceph_cox, name = "all", model = "cox")
ceph_cox_res

ceph_f_cox <- coxph(Surv(censortime, censor) ~ dnmratesperage.4lev.f + byr + ParentalAge,
                  data = ceph[ceph$male == 0, ])
ceph_f_cox_res <- get_estimate(ceph_f_cox, name = "all", model = "cox")
ceph_f_cox_res

ceph_m_cox <- coxph(Surv(censortime, censor) ~ dnmratesperage.4lev.f + byr + ParentalAge,
                  data = ceph[ceph$male == 1, ])
ceph_m_cox_res <- get_estimate(ceph_m_cox, name = "all", model = "cox")
ceph_m_cox_res

# DNMrates trend test
ceph_cox <- coxph(Surv(censortime, censor) ~ dnmratesperage.4lev + byr + male + ParentalAge,
                  data = ceph)
ceph_cox_res <- get_estimate(ceph_cox, name = "all", model = "cox")
ceph_cox_res

ceph_f_cox <- coxph(Surv(censortime, censor) ~ dnmratesperage.4lev + byr + ParentalAge,
                  data = ceph[ceph$male == 0, ])
ceph_f_cox_res <- get_estimate(ceph_f_cox, name = "all", model = "cox")
ceph_f_cox_res

ceph_m_cox <- coxph(Surv(censortime, censor) ~ dnmratesperage.4lev + byr + ParentalAge,
                  data = ceph[ceph$male == 1, ])
ceph_m_cox_res <- get_estimate(ceph_m_cox, name = "all", model = "cox")
ceph_m_cox_res
```

```{r Supplemental Table 4, include = TRUE}


### Residuals ==============
ceph_cox <- coxph(Surv(censortime.cancerdiag, censor.cancerdiag == 1) ~ resid + byr + male + ParentalAge,
                  data = ceph)
ceph_cox_res <- get_estimate(ceph_cox, name = "all", model = "cox")
ceph_cox_res

ceph_f_cox <- coxph(Surv(censortime.cancerdiag, censor.cancerdiag == 1) ~ resid + byr + ParentalAge,
                  data = ceph[ceph$male == 0, ])
ceph_f_cox_res <- get_estimate(ceph_f_cox, name = "all", model = "cox")
ceph_f_cox_res

ceph_m_cox <- coxph(Surv(censortime.cancerdiag, censor.cancerdiag == 1) ~ resid + byr + ParentalAge,
                  data = ceph[ceph$male == 1, ])
ceph_m_cox_res <- get_estimate(ceph_m_cox, name = "all", model = "cox")
ceph_m_cox_res

# residual continuous per standard deviation
# For both gender combined
sd(ceph$resid) #1.350442
# HR/SD = exp(SD*log(HR)) = exp(1.350442*0.127983) = 1.188668
# 95% CI: 
# LL HR/SD = exp(SD*log(HR)) = exp(1.350442*(0.127983-1.96*0.134061)) = 0.8335947
# UL HR/SD = exp(SD*log(HR)) = exp(1.350442*(0.127983+1.96*0.134061)) = 1.694987

# For females:
sd(ceph[ceph$male == 0, ]$resid) #0.724996
# HR/SD = exp(SD*log(HR)) = exp(0.724996*-0.40901) = 0.7433929
# 95% CI: 
# LL HR/SD = exp(SD*log(HR)) = exp(0.724996*(-0.40901-1.96*0.36216)) = 0.4443436
# UL HR/SD = exp(SD*log(HR)) = exp(0.724996*(-0.40901+1.96*0.36216)) = 1.243706

# For males:
sd(ceph[ceph$male == 1, ]$resid) #1.775433
# HR/SD = exp(SD*log(HR)) = exp(1.775433*0.216624) = 1.469029
# 95% CI: 
# LL HR/SD = exp(SD*log(HR)) = exp(1.775433*(0.216624-1.96*0.150118)) = 0.8712847
# UL HR/SD = exp(SD*log(HR)) = exp(1.775433*(0.216624+1.96*0.150118)) = 2.476854

### Residuals Tertiles ==========

ceph_cox <- coxph(Surv(censortime.cancerdiag, censor.cancerdiag == 1) ~ resid.3lev.f + byr + male + ParentalAge,
                  data = ceph)
ceph_cox_res <- get_estimate(ceph_cox, name = "all", model = "cox")
ceph_cox_res

ceph_f_cox <- coxph(Surv(censortime.cancerdiag, censor.cancerdiag == 1) ~ resid.3lev.f + byr + ParentalAge,
                  data = ceph[ceph$male == 0, ])
ceph_f_cox_res <- get_estimate(ceph_f_cox, name = "all", model = "cox")
ceph_f_cox_res

ceph_m_cox <- coxph(Surv(censortime.cancerdiag, censor.cancerdiag == 1) ~ resid.3lev.f + byr + ParentalAge,
                  data = ceph[ceph$male == 1, ])
ceph_m_cox_res <- get_estimate(ceph_m_cox, name = "all", model = "cox")
ceph_m_cox_res

# Residuals trend test

ceph_cox <- coxph(Surv(censortime.cancerdiag, censor.cancerdiag == 1) ~ resid.3lev + byr + male + ParentalAge,
                  data = ceph)
ceph_cox_res <- get_estimate(ceph_cox, name = "all", model = "cox")
ceph_cox_res

ceph_f_cox <- coxph(Surv(censortime.cancerdiag, censor.cancerdiag == 1) ~ resid.3lev + byr + ParentalAge,
                  data = ceph[ceph$male == 0, ])
ceph_f_cox_res <- get_estimate(ceph_f_cox, name = "all", model = "cox")
ceph_f_cox_res

ceph_m_cox <- coxph(Surv(censortime.cancerdiag, censor.cancerdiag == 1) ~ resid.3lev + byr + ParentalAge,
                  data = ceph[ceph$male == 1, ])
ceph_m_cox_res <- get_estimate(ceph_m_cox, name = "all", model = "cox")
ceph_m_cox_res


```
